# Supplementary material for: Monocrotaline toxicity in rats: decreased lung retinol and elevated alpha-tocopherol levels in lung and liver
Source: J Nutr Sci. 2026 Feb 6;15:e16. doi: 10.1017/jns.2026.10077 (PMC12926668; doi:10.1017/jns.2026.10077)
Supplement: Baybutt et al. supplementary material [file S2048679026100779sup001.xlsx]

## Sheet: Page 64
Control Group (VEH)												Test for Pulmonary Hypertension
Rat #	Rat wt.(g)	Liver (g)	Lung (g)	Kidney (g)	Heart (g)		Liver	Lung	Kidney	Heart		Control Group (VEH)
VEH 1	296	7.41	1.13	1.92	0.98		0.025	0.004	0.006	0.003		Rat #	RV	(LV+S)	RV/T[(LV +S)]
VEH 2	306.9	8.06	1.26	1.98	1.18		0.026	0.004	0.006	0.004		VEH 1	0.21	0.7	0.3
VEH 3	285.5	7.91	1.28	1.9	0.96		0.028	0.004	0.007	0.003		VEH 2	0.19	0.85	0.22
VEH 4	303	7.83	1.29	2.05	0.95		0.026	0.004	0.007	0.003		VEH 3	0.22	0.74	0.3
VEH 5	305	7.91	1.28	1.9	1.11		0.026	0.004	0.006	0.004		VEH 4	0.14	0.71	0.2
VEH 6	306.5	7.62	1.27	1.79	0.99		0.025	0.004	0.006	0.003		VEH 5	0.21	0.82	0.26
												VEH 6	0.18	0.75	0.24
Mean	300.48	7.79	1.25	1.92	1.03		0.026	0.004	0.006	0.003
Std. Dev.	8.351	0.235	0.06	0.087	0.094		0.001	0.0002	0.0003	0.0003		Mean	0.19	0.76	0.25
												Std. Dev.	0.029	0.06	0.041
												TTEST	7e-05	0.17806	6e-05
												Test for Pulmonary Hypertension
MonocrotaIine Group (МСТ)												MonocrotaIine Group (МСТ)
Rat #	Rat wt.(g)	Liver (g)	Lung (g)	Kidney (g)	Heart (g)		Liver	Lung	Kidney	Heart		Rat #	RV	(LV+S)	RV/[(LV+S)]
MCT 1а*	228.5	8.43	2.2	1.75	1.09		0.037	0.01	0.008	0.005		MCT 1а*	0.37	0.76	0.49
MCT 2	229	7.34	2.11	1.65	1.11		0.032	0.009	0.007	0.005		MCT 2	0.34	0.62	0.55
MCT 3a*	249.6	10.83	3.57	1.97	1.34		0.043	0.014	0.008	0.005		MCT 3a*	0.36	0.84	0.43
MCT 4	230	8.21	2.36	1.85	1.3		0.036	0.01	0.008	0.006		MCT 4	0.34	0.79	0.43
MCT 5	246.7	10.38	3.15	2.02	1.29		0.042	0.013	0.008	0.005		MCT 5	0.43	0.85	0.51
MCT 6	233.5	7.66	1.98	1.62	1.28		0.033	0.008	0.007	0.005		MCT 6	0.33	0.77	0.43
Mean	236.22	8.81	2.56	1.81	1.24		0.037	0.011	0.008	0.005		Mean	0.37	0.81	0.45
Std. Dev.	9.452	1.451	0.644	0.165	0.107		0.0047	0.0023	0.0005	0.0004		Std. Dev.	0.045	0.039	0.038
TTEST	0	0.131	0.001	0.255	0.002		0.00019	3e-05	0.00043	0
* Rats 1 & 3 died prior to tissue collection.												* Rats 1 & 3 were added for analysis of RVH
Rats 1a & 3a replaced dead rats in analysis.												Rats 1a & 3a for all analysis are replacement rats
	Mean	Std. Dev.
VEH DAY 1	164.7	6.3
MCT DAY 1	165.3	2.5
VEH DAY 23	300.483	8.35115
MCT DAY 23	236.217	9.45165

## Sheet: Page 65
Tissue: Liver
alpha-Tocopherol (aTP)
Control Group (VEH)-Tissue-Liver
Rat #	Body Weight	Data (ng/inj.vol)	Internal STD	Reco.	aTP (nmol/15 μl)	Liver Used (g)	Whole Liver (g)	aTP in Liver (nmol/g liver)	WholeLiver aTP (nmol)	Total Lipid in Liver	aTP/Total Lipid (nmol/mg)	PL in Liver (μmol/g Liver)	aTP/PL (nmol/μmol)	TC (μmol/g Liver)	aTP/Chol (nmol/μmol)	aTP/100mg Total Lipid (nmol/100mg)
VEH 1	296	49.62	1358.69	89.62	0.13	0.12	7.41	43.43	321.81	115.17	0.38	21.67	2	8.21	5.29	37.71
VEH 2	306.9	63.07	1408.21	92.89	0.16	0.11	8.06	55.8	449.77	111.15	0.5	21.93	2.54	8.86	6.3	50.21
VEH 3	285.9	61.5	1436.25	94.74	0.15	0.12	7.91	50.16	396.76	132.54	0.38	20.91	2.4	15.67	3.2	37.84
VEH 4	303	65.1	1377.41	90.85	0.17	0.12	7.83	54.37	425.69	114.4	0.48	20.13	2.7	16.46	3.3	47.52
VEH 5	305	56.61	1418.92	93.59	0.14	0.11	7.91	48.93	387.01	163.49	0.3	22.21	2.2	18.62	2.63	29.93
VEH 6	306.5	48.03	1306.6	86.18	0.13	0.11	7.62	45.64	347.8	125.57	0.36	20.85	2.19	20.54	2.22	36.35
Mean	300.55			91.31	0.15			49.72	388.14	127.05	0.4	21.28	2.34	14.73	3.82	39.93
Std. Dev	8.21			3.12	0.02			4.81	47.56	19.57	0.08	0.79	0.26	5.09	1.61	7.56
P-VALUE								0.005	0.002	0.032	0.008	0.096	0.034	0.71	0.025	0.01
MonocrotaIine Group (МСТ)-Tissue-Liver
Rat #	Body Weight	Data (ng/inj.vol)	Internal STD	Reco.	aTP (nmol/15 μl)	Liver Used (g)	Whole Liver (g)	aTP in Liver (nmol/g liver)	WholeLiver aTP (nmol)	Total Lipid in Liver	aTP/Total Lipid (nmol/mg)	PL in Liver (μmol/g Liver)	aTP/PL (nmol/μmol)	TC (μmol/g Liver)	aTP/Chol (nmol/μmol)	aTP/100mg Total Lipid (nmol/100mg)
MCT 1а*	228.5	109.03	1163.54	91.56	0.28	0.11	8.43	97.34	820.62	112.4	0.87	31.25	3.12	17.57	5.54	86.61
MCT 2	229	144.59	1255.51	98.8	0.34	0.12	7.34	115.87	850.46	104.18	1.11	20.23	5.73	14.38	8.06	111.22
MCT 3a*	249.6	147.59	1253.46	98.64	0.35	0.13	10.83	111.08	1202.99	112.93	0.98	36.01	3.08	14.07	7.89	98.36
MCT 4	230	146.36	1292.23	101.69	0.33	0.12	8.21	107.53	882.85	68.77	1.56	18.46	5.83	9.48	11.34	156.37
MCT 5	246.7	60.58	1025.07	80.66	0.17	0.12	10.38	58.61	608.4	110.29	0.53	26.63	2.2	15.71	3.73	53.14
MCT 6	233.5	158.36	1155.89	90.96	0.4	0.11	7.66	151.53	1160.74	95.56	1.59	28.39	5.34	11.61	13.05	158.57
Меап	236.76			94.27	0.29			106.99	921.01	100.69	1.01	26.83	3.99	13.8	7.31	101.14
Std. Dev	10.46			8.47	0.07			30.04	224.15	16.95	0.38	6.63	1.67	2.89	2.88	37.66

## Sheet: Page 66
Tissue: Lung
alpha-Tocopherol (aTP)
Control Group (VEH)-Tissue-Lung
Rat #	Body Weight	Data (ng/inj.vol)	Internal STD	Reco.	aTP (nmol/15 μl)	Lung Used (g)	Whole Lung (g)	aTP in Lung (nmol/g Lung)	Whole Lung aTP (nmol)	Total Lipid in Lung	aTP/Total Lipid (nmol/mg)	PL in Lung (μmol/g Lung)	aTP/PL (nmol/μmol)	TC (μmol/g Lung)	aTP/Chol (nmol/μmol)	aTP/100mg Total Lipid (nmol/100mg)
VEH 1	296	102.23	1234.64	97.16	0.24	0.1	1.13	94.78	107.1	126.96	0.75	55.1	1.72	2.62	36.18	74.66
VEH 2	306.9	104.68	1257.26	98.94	0.25	0.1	1.26	99.35	125.18	214.29	0.46	55.64	1.79	3	33.12	46.36
VEH 3	285.9	102.57	1232.87	97.02	0.25	0.1	1.28	96.35	123.33	206.9	0.47	63.45	1.52	3.04	31.69	46.57
VEH 4	303	100.29	1218.04	95.85	0.24	0.1	1.29	93.89	121.12	188.75	0.5	61.31	1.53	2.12	44.29	49.74
VEH 5	305	112.41	1086.67	85.51	0.31	0.1	1.28	122.69	157.05	196.34	0.62	60.36	2.03	2.7	45.44	62.49
VEH 6	306.5	92.71	1273.92	100.25	0.21	0.1	1.27	85.2	108.21	165.29	0.52	52.08	1.64	2.28	37.37	51.55
Μean	300.55			95.79	0.25			98.71	123.66	183.09	0.55	57.99	1.7	2.63	38.01	55.23
Std. Dev	8.21			5.27	0.03			12.67	18.09	32.3	0.11	4.36	0.19	0.37	5.7	11.2
P-VALUE								0.008	0.008	0.016	0.032	0.004	0.01	0.014	0.049	0.032
MonocrotaIine Group (МСТ)-Tissue-Lung
Rat #	Body Weight	Data (ng/inj.vol)	Internal STD	Reco.	aTP (nmol/15 μl)	Lung Used (g)	Whole Lung (g)	aTP in Lung (nmol/g Lung)	Whole Lung aTP (nmol)	Total Lipid in Lung	aTP/Total Lipid (nmol/mg)	PL in Lung (μmol/g Lung)	aTP/PL (nmol/μmol)	TC (μmol/g Lung)	aTP/Chol (nmol/μmol)	aTP/100mg Total Lipid (nmol/100mg)
MCT 1a	228.5	109.03	1163.54	91.56	0.28	0.08	2.2	137.03	301.47	150.38	0.91	33.99	4.03	1.97	69.56	91.12
MCT 2	229	144.59	1255.51	98.8	0.34	0.12	2.11	116.16	245.11	132.36	0.88	44.54	2.61	1.69	68.74	87.76
MCT 3a	249.6	147.59	1253.46	98.64	0.35	0.1	3.57	142.38	508.29	96.71	1.47	37.85	3.76	1.33	107.05	147.22
MCT 4	230	146.36	1292.23	101.69	0.33	0.07	2.36	181.36	428.02	63.19	2.87	47.13	3.85	2.12	85.55	287.01
MCT 6	233.5	158.36	1155.89	90.96	0.4	0.11	1.98	147.52	292.09	148.5	0.99	25.7	5.74	0.51	289.26	99.34
Μean	234.28			97.67	0.32			144.89	354.99	118.23	1.42	37.84	3.56	1.52	82.72	142.49
Std. Dev	10.24			4.31	0.03			23.61	109.23	37.56	0.84	8.56	0.65	0.64	17.97	84.27

## Sheet: Page 67
Tissue: Liver
Vitamin A
Control Group (VEH)-Tissue-Liver
Rat #	Body Weight	Data (ng/inj.vol)	Internal STD	Reco.	Vit. A (nmol/15 μl)	Liver Used (g)	Whole Liver (g)	Vit . A in Liver (nmol/g Liver)	Whole Liver Vit. A (nmol)	Total Lipid in Liver (mg/g Liver)	Vit A/Total Lipid (nmol/mg)	PL in Liver (μmol/g Liver)	Vit. A/PL (nmol/μmol)	TC (μmol/g Liver)	Vit A/Chol (nmol/μmol)	Vit. A/Total Lipid (nmol/100mg)
VEH 1	296	83.16	13.39	130.58	0.22	0.69	7.41	2.13	15.81	115.17	0.02	21.61	0.1	8.21	0.26	1.85
VEH 2	306.9	45.55	10.87	105.95	0.15	0.63	8.06	1.59	12.8	111.15	0.01	21.93	0.07	8.86	0.18	1.43
VEH 3	285.9	67.83	12.31	120.06	0.2	0.6	7.91	2.18	17.23	132.54	0.02	20.91	0.1	15.67	0.14	1.64
VEH 4	303	117.42	13.33	129.99	0.32	0.7	7.83	3.01	23.53	114.4	0.03	20.13	0.15	16.46	0.18	2.63
VEH 5	305	60.43	12.92	125.95	0.17	0.55	7.91	2.03	16.04	163.49	0.01	22.21	0.09	18.62	0.11	1.24
VEH 6	306.5	112.72	10.45	101.87	0.39	0.64	7.62	4.04	30.8	125.57	0.03	20.85	0.19	20.54	0.2	3.22
Mean	300.55			119.07	0.24			2.5	19.37	127.05	0.02	21.27	0.12	14.73	0.18	2
Std. Dev	8.21			12.39	0.09			0.89	6.62	19.57	0.01	0.78	0.04	5.09	0.05	0.77
P-VALUE								0.248	0.111	0.032	0.118	0.096	0.644	0.71	0.257	0.135
Monocrotaline Group (MCT)-Tissue-Liver
Rat #	Body Weight	Data (ng/inj.vol)	Internal STD	Reco.	Vit. A (nmol/15 μl)	Liver Used (g)	Whole Liver (g)	Vit . A in Liver (nmol/g Liver)	Whole Liver Vit. A (nmol)	Total Lipid in Liver (mg/g Liver)	Vit A/Total Lipid (nmol/mg)	PL in Liver (μmol/g Liver)	Vit. A/PL (nmol/μmol)	TC (μmol/g Liver)	Vit A/Chol (nmol/μmol)	Vit. A/Total Lipid (nmol/100mg)
МСТ 1а	228.5	48	10.22	99.66	0.17	0.53	8.43	2.1	17.7	112.4	0.02	31.25	0.07	17.57	0.12	1.87
MCT 2	229	115.64	12.28	119.75	0.34	0.77	7.34	2.93	21.48	104.18	0.03	20.23	0.14	14.38	0.2	2.81
MCT 3a	249.6	27.73	11.02	107.4	0.09	0.35	10.83	1.7	18.37	112.93	0.02	36.01	0.05	14.07	0.12	1.5
MCT 4	230	100.31	8.91	86.88	0.4	0.56	8.21	4.83	39.65	68.77	0.07	18.46	0.26	9.48	0.51	7.02
MCT 5	246.7	106.67	10.87	105.94	0.35	0.63	10.38	3.69	38.32	110.29	0.03	26.63	0.14	15.71	0.23	3.35
MCT 6	233.5	119.97	10.46	102.01	0.41	0.63	7.66	4.36	33.38	95.56	0.05	28.39	0.15	11.61	0.38	4.56
Меап	236.76			103.93	0.27			3.27	28.15	100.69	0.04	26.83	0.14	13.8	0.26	3.52
Std. Dev	10.46			12	0.13			1.25	10.12	16.95	0.02	6.63	0.08	2.89	0.15	2.03

## Sheet: Page 68
Tissue: Lung
Vitamin A
Control Group (VEH)-Tissue-Lung
Rat #	Body Weight	Data (ng/inj.vol)	Internal STD	Reco.	Vit. A (nmol/15 μl)	Lung used (g)	Whole Lung (g)	Vit . A in Lung (nmol/g Lung)	Whole Lung Vit. A (nmol)	Total Lipid in Lung (mg/g Lung)	Vit A/Total Lipid (nmol/mg)	PL in Lung (μmol/g Lung)	Vit. A/PL (nmol/μmol)	TC (μmol/g lung)	Vit A/Chol (nmol/μmol)	Vit. A/Total Lipid (nmol/100mg)
VEH 1	296	23.52	12.86	122.52	0.07	0.1	1.13	4.33	4.9	126.96	0.03	55.1	0.08	2.62	1.65	3.41
VEH 2	306.9	27.11	9.23	87.98	0.11	0.1	1.26	7.25	9.13	214.29	0.03	55.64	0.13	3	2.42	3.38
VEH 3	285.9	20.55	9.4	89.58	0.08	0.1	1.28	5.24	6.71	206.9	0.03	63.45	0.08	3.04	1.72	2.53
VEH 4	303	16.54	9.38	89.35	0.06	0.1	1.29	4.16	5.37	188.75	0.02	61.31	0.07	2.12	1.96	2.2
VEH 5	305	27.16	9.5	90.49	0.1	0.1	1.28	7.02	8.98	196.34	0.04	60.36	0.12	2.7	2.6	3.57
VEH 6	306.5	26.09	9.68	92.26	0.1	0.1	1.27	6.53	8.29	165.29	0.04	52.08	0.13	2.28	2.86	3.95
Mean	300.55			95.36	0.09			5.75	7.23	183.09	0.03	57.99	0.1	2.63	2.2	3.18
Std. Dev	8.21			13.38	0.02			1.36	1.84	32.3	0.01	4.36	0.03	0.37	0.5	0.67
P-VALUE								0.001	0.337	0.021	0.003	0	0.056	0.014	0.018	0.003
Monocrotaline Group (MCT)-Tissue-Lung
Rat #	Body Weight	Data (ng/inj.vol)	Internal STD	Reco.	Vit. A (nmol/15 μl)	Lung used (g)	Whole Lung (g)	Vit . A in Lung (nmol/g Lung)	Whole Lung Vit. A (nmol)	Total Lipid in Lung (mg/g Lung)	Vit A/Total Lipid (nmol/mg)	PL in Lung (μmol/g Lung)	Vit. A/PL (nmol/μmol)	TC (μmol/g lung)	Vit A/Chol (nmol/μmol)	Vit. A/Total Lipid (nmol/100mg)
MCT 1a	228.5	11.64	11.27	107.36	0.04	0.08	2.2	3.13	6.88	150.38	0.02	33.99	0.09	1.97	1.59	2.08
MCT 2	229	9.27	11.65	111.01	0.03	0.12	2.11	1.66	3.5	132.36	0.01	44.54	0.04	1.69	0.98	1.25
MCT 3a	249.6	4.69	12.11	115.36	0.01	0.1	3.57	0.97	3.46	96.71	0.01	37.85	0.03	1.33	0.73	1
MCT 5	246.7	15.57	11.25	107.15	0.05	0.1	3.15	3.5	11.02	151.93	0.02	35.81	0.1	2.12	1.65	2.3
MCT 6	233.5	5.11	12.28	116.97	0.02	0.11	1.98	0.93	1.84	148.5	0.01	25.7	0.04	0.51	1.82	0.62
Mean	238.45			110.22	0.03			2.04	5.34	135.98	0.02	35.58	0.06	1.52	1.24	1.66
Std. Dev	11.26			3.86	0.02			1.21	3.67	23.31	0.01	6.81	0.04	0.64	0.45	0.63

## Sheet: Page 69
Tissue: Liver
Total Cholesterol (TC)
Control Group (VEH)-Tissue-Liver
Rat #	Body Weight	Liver Used (g)	Whole Liver (g)	TC-Abs	TC (μg/100μmol)	Final Vol. (ml)	TC (μmol)	TC (μmol/g Liver)	TC (mg /g Liver)	Whole Liver TC (μmol)	Total Lipid in Liver (mg/g Liver)	TC (μmol/ 100mg Lipid)
VEH 1	296	0.69	7.41	0.38	44.1	5	5.7	8.21	3.17	60.83	115.17	7.13
VEH 2	306.9	0.63	8.06	0.37	43.13	5	5.58	8.86	3.42	71.37	111.15	7.97
VEH 3	285.5	0.6	7.91	0.62	73.13	5	9.46	15.67	6.06	123.92	132.54	11.82
VEH 4	303	0.7	7.83	0.75	89.04	5	11.51	16.46	6.37	128.9	114.4	14.39
VEH 5	305	0.55	7.91	0.67	79.28	5	10.25	18.62	7.2	147.29	163.49	11.39
VEH 6	306.5	0.64	7.62	0.85	101.2	5	13.09	20.54	7.94	156.51	125.57	16.36
Mean	249.65						9.26	14.73	5.69	114.8	116.58	11.51
Std. Dev	122.57						3.06	5.1	1.97	39.69	5.11	3.57
P-VALUE								0.71	0.71	0.728	0.303	0.158
Monocrotaline Group (MCT)-Tissue-Liver
Rat #	Body Weight	Liver Used (g)	Whole Liver (g)	TC-Abs	TC (μg/100μmol)	Final Vol. (ml)	TC (μmol)	TC (μmol/g Liver)	TC (mg /g Liver)	Whole Liver TC (μmol)	Total Lipid in Liver (mg/g Liver)	TC (μmol/ 100mg Lipid)
MCT 1a	228.5	0.53	8.43	0.61	72.53	5	9.38	17.57	6.79	148.1	112.4	15.63
MCT 2	229	0.77	7.34	0.72	85.42	5	11.04	14.38	5.56	105.57	104.18	13.81
MCT 3a	249.6	0.35	10.83	0.33	38.55	5	4.99	14.07	5.44	152.42	112.93	12.46
MCT 4	230	0.87	8.21	0.54	63.98	5	8.27	9.48	3.67	77.84	68.77	13.79
MCT 5	246.7	0.63	10.38	0.65	77.11	5	9.97	15.71	6.07	163.05	110.29	14.24
MCT 6	233.5	0.63	7.66	0.48	56.39	5	7.29	11.61	4.49	88.94	95.56	12.15
Mean	236.76						8.49	13.8	5.34	122.65	213.31	13.68
Std. Dev	10.46						2.16	3	1.12	36.34	24.28	1.26

## Sheet: Page 70
Tissue: Lung
Total Cholesterol (TC)
Control Group (VEH)-Tissue-Lung
Rat #	Body Weight	Lung Used (g)	Whole Lung (g)	TC-Abs	TC (μg/100μl)	Final Vol. (ml)	TC (μmol)	TC (μmol/g Lung)	TC (mg /g Lung)	Whole Lung TC (μmol)	Total Lipid in Lung (mg/g Lung)	TC (μmol/ 100mg Lipid)
VEH 1	296	0.24	1.13	0.17	4.79	5	0.62	2.62	1.01	2.96	126.96	2.06
VEH 2	306.9	0.28	1.26	0.23	6.51	5	0.84	3	1.16	3.79	214.29	1.4
VEH 3	285.5	0.29	1.28	0.24	6.81	5	0.88	3.04	1.17	3.88	206.9	1.47
VEH 4	303	0.26	1.29	0.15	4.34	5	0.56	2.12	0.82	2.73	188.75	1.12
VEH 5	305	0.31	1.28	0.22	6.39	5	0.83	2.7	1.04	3.46	196.34	1.38
VEH 6	306.5	0.3	1.27	0.19	5.33	5	0.69	2.28	0.88	2.89	165.29	1.38
Mean	300.48						0.74	2.63	1.02	3.29	116.58	1.47
Std. Dev	8.35						0.13	0.37	0.14	0.49	5.11	0.31
P-VALUE								0.0069	0.007	0.266	0.303	0.503
Monocrotaline Group (MCT)-Tissue-Lung
Rat #	Body Weight	Lung Used (g)	Whole Lung (g)	TC-Abs	TC (μg/100μl)	Final Vol. (ml)	TC (μmol)	TC (μmol/g Lung)	TC (mg /g Lung)	Whole Lung TC (μmol)	Total Lipid in Lung (mg/g Lung)	TC (μmol/ 100mg Lipid)
MCT 1a	228.5	0.33	2.2	0.18	5.06	5	0.65	1.97	0.76	4.33	150.38	1.31
MCT 2	229	0.3	2.11	0.14	3.95	5	0.51	1.69	0.65	3.56	132.36	1.28
MCT 3a	249.6	0.31	3.57	0.12	3.19	5	0.41	1.33	0.51	4.75	96.71	1.38
MCT 4	230	0.32	2.36	0.18	5.18	5	0.67	2.12	0.82	4.99	63.19	3.35
MCT 5	246.7	0.33	3.15	0.19	5.39	5	0.7	2.12	0.82	6.67	151.93	1.39
MCT 6	233.5	0.34	1.98	0.05	1.33	5	0.17	0.51	0.2	1.01	148.5	0.34
Меап	236.76						0.52	1.62	0.63	4.22	236.47	1.51
Std. Dev	10.46						0.2	0.34	0.24	1.88	43.63	0.99

## Sheet: Page 71
Tissue: Liver
Phospholipid (PL)
Control Group (VEH)-Tissue-Liver
Rat #	Body Weight	Abs	PL (μg/100 μl)	PL (μmol)	Liver Used (g)	Whole liver (g)	PL in Liver (pmol/g Liver)	PL in Liver (mg/g Liver)	Whole Liver PL (pmol)
VEH 1	296	0.33	236.6	15.05	0.69	7.41	21.67	17.03	160.54
VEH 2	306.9	0.3	217.19	13.81	0.63	8.06	21.93	17.24	176.79
VEH 3	285.5	0.27	198.46	12.62	0.6	7.91	20.91	16.44	165.42
VEH 4	303	0.3	221.35	14.08	0.7	7.83	20.13	15.83	157.64
VEH 5	305	0.26	192.22	12.23	0.55	7.91	22.21	17.46	175.68
VEH 6	306.5	0.29	208.86	13.28	0.64	7.62	20.85	16.39	158.89
Mean	300.48		212.45	13.51			21.28	16.73	165.83
Std. Dev	8.35		16.14	1.03			0.78	0.62	8.49
P-VALUE							0.188	0.188	0.149
Monocrotaline Group (MCT)-Tissue-Liver
Rat #	Body Weight	Abs	PL (μg/100 μl)	PL (μmol)	Liver Used (g)	Whole liver (g)	PL in Liver (pmol/g Liver)	PL in Liver (mg/g Liver)	Whole Liver PL (pmol)
MCT 1a	228.5	0.36	262.26	16.68	0.53	8.43	31.25	24.57	263.43
MCT 2	229	0.34	244.23	15.53	0.77	7.34	20.23	15.9	148.49
MCT 3a	249.6	0.27	200.54	12.76	0.35	10.83	36.01	28.31	390.01
MCT 4	230	0.35	253.25	16.11	0.87	8.21	18.46	14.51	151.57
MCT 5	246.7	0.37	265.73	16.9	0.63	10.38	26.63	20.93	276.41
MCT 6	233.5	0.39	280.29	17.83	0.63	7.66	28.39	22.32	217.49
Mean	236.76		245.2	15.6			26.52	20.84	245.98
Std. Dev	10.46		26.33	1.67			7.37	5.79	100.49

## Sheet: Page 72
Tissue: Lung
Phospholipid (PL)
Control Group (VEH)-Tissue-Lung
Rat #	Body Weight	Abs	PL (μg/100 μl)	PL (μmol)	Lung Used (g)	Whole Lung (g)	PL in Lung (pmol/g Lung)	PL in Lung (mg/g Lung)	Whole Lung PL (pmol)
VEH 1	296	0.28	204.7	13.02	0.24	1.13	55.1	43.31	62.26
VEH 2	306.9	0.34	244.92	15.58	0.28	0.13	55.64	43.74	7.01
VEH 3	285.5	0.4	289.3	18.4	0.29	1.28	63.45	49.88	81.22
VEH 4	303	0.35	255.33	16.24	0.26	1.29	61.31	48.19	79.09
VEH 5	305	0.4	290	18.45	0.31	1.28	60.36	47.45	77.26
VEH 6	306.5	0.34	247.7	15.75	0.3	1.27	52.08	40.94	66.14
Mean	249.65		255.33	16.24			57.99	45.59	62.16
Std. Dev	122.57		31.89	2.03			4.36	3.43	28.05
P-VALUE							0.0002	0	0.006
Monocrotaline Group (MCT)-Tissue-Lung
Rat #	Body Weight	Abs	PL (μg/100 μl)	PL (μmol)	Lung Used (g)	Whole Lung (g)	PL in Lung (pmol/g Lung)	PL in Lung (mg/g Lung)	Whole Lung PL (pmol)
МСТ 1а	228.5	0.24	177.66	11.3	0.33	3.6	33.99	26.72	122.35
MCT 2	229	0.29	211.64	13.46	0.3	2.11	44.54	35.02	93.99
МСТ За	249.6	0.25	184.59	11.74	0.31	4.25	37.85	29.75	160.86
МСТ 4	230	0.32	234.52	14.92	0.32	2.36	47.13	37.05	111.23
MCT 5	246.7	0.25	185.29	11.79	0.33	3.15	35.81	28.15	112.8
MCT 6	233.5	0.18	136.05	8.65	0.34	1.98	25.7	20.2	50.89
Меап	236.76		198.74	12.64			39.86	31.34	120.25
Std. Dev	10.46		23.83	1.52			5.7	4.48	24.9
